# Supplementary material for: Genetic evaluation of pediatric pituitary adenomas and USP8-related genotype-phenotype correlations in Cushing’s disease
Source: Pituitary. 2025 Aug 14;28(5):92. doi: 10.1007/s11102-025-01557-6 (PMC12354490; doi:10.1007/s11102-025-01557-6)
Supplement: Supplementary file 1 — Supplementary Material 1 [file 11102_2025_1557_MOESM1_ESM.xlsx]

## Sheet: Sheet1
Gene	Pathway/Association
AIP	cAMP synthesis
APC	Wnt/b-catenin
ATRX	Telomerase instability
BRAF	Ras pathway
CABLES1	cyclin-dependent kinase/cyclin group of cell cycle regulators and the epidermal growth factor receptor signaling pathway
CASP8	Apoptosis
CCR10	Increase cAMP signaling
CDC73	Multiple endocrine tumors
CDKN1A	Cell cycle
CDKN1B	Cell cycle
CDKN2A	p16, cell cycle regulation
CDKN2B	p15, cell cycle regulation
CDKN2C	p18, cell cycle regulation
CRHR1	CRH receptor
CTNNB1	b-catenin
DAXX	Telomerase instability, interacts with ATRX
DICER1	non-coding RNA processing/pleuropulmonary blastoma and other dysplasia syndrome
FGFR2	growth cell proliferation
FGFR4	overgorwth/aggressive
GHRHR	GHRH receptor
GNAS	cAMP/PKA activation
GPR101	Increased GHRH secretion?
GRB10	IGF-1 mediated signaling
HMGA2	Cell roliferation, Rb1/HDAC
HRAS	Ras pathway
IDH1	Maffuci syndrome
MAX	3PAs
MEG3	p53 associatedd, tumor suppressor
MEN1	cell cycle
MLH1	DNA mismatch repair/Lynch syndrome
MSH2	DNA mismatch repair/Lynch syndrome
MSH5	DNA mismatch repair/Lynch syndrome
MSH6	DNA mismatch repair/Lynch syndrome
MTOR	PI3K/Akt pathway/autophagy
NEUROD1	ACTH
NF1	Tumor suppressor/ Ras / Neurofibromatosis type 1
NR3C1	Glucocorticoid receptor
PIK3CA	p110 catalytic subunit of PI3k, PI3K/AKT pathway
PRDM2	Tumor suppressor
PRKACB	PKA activity/Carney complex
PRKAR1A	PKA activation
PRLR	Prolactin receptor
PTEN	PI3K/Akt pathway
PTTG1	p53 and EGFR medicated pathways of tumorigenesis
RASD1	Mediates CRH receptor signaling
RASSF1	tumor supressor
RB1	15(INK4b)/p16(INK4a)/RB1 pathway , cell cycle promoting E2F TFs
RET	prooncogene, tyrisone kinase
RHBDD3	Apoptosis?
RPRM	p53 signaling, cell cycle
RXRG	PRL receptor
SDHA	Succinate dehydrogenase / 3PAs
SDHAF1	Succinate dehydrogenase / 3PAs
SDHAF2	Succinate dehydrogenase / 3PAs
SDHB	Succinate dehydrogenase / 3PAs
SDHC	Succinate dehydrogenase / 3PAs
SDHD	Succinate dehydrogenase / 3PAs
STAT3	Cytokine induced gene regulation of gene expression for anti-apoptosis, angiogenesis, metastasis, and cell cycle progression/ association between activation of the IL6-R/JAK2/STAT3/MMP9 pathway and invasiveness of pituitary null cell adenomas
TBX19	TF for corticotroph cells
TIMP2
TP53	Tumor suppressor / Ras
TSC1	PI3K/Akt pathway / Tuberous sclerosis
TSC2	PI3K/Akt pathway / Tuberous sclerosis
USP48	Deubiquitination, Ras pathway, POMC expression
USP8	Deubiquitination of EGFR, EGFR-mediatred POMC trasnription
VHL	von Hippel Lindau 3PAs
